# Supplementary material for: Randomized Controlled Trial of the Picture Book Reading Program on Cognitive Function in Middle-Aged People
Source: Front Psychiatry. 2021 May 19;12:624487. doi: 10.3389/fpsyt.2021.624487 (PMC8170038; doi:10.3389/fpsyt.2021.624487)
Supplement: Supplementary file 2 [file Table_2.XLSX]

## Sheet: Model1
	SupplementaryB: The results of ITT analysis after multiple imputations.
	nameList	term	estimate	std.error	statistic	df	p.value
	LM I	group	-0.535277	0.681255	-0.785723	51.8525	0.435606
	LM II	group	0.0562388	0.654023	0.085989	53.1544	0.931798
	ΔLM	group	0.015832	0.0286205	0.55317	43.0486	0.583009
	Category	group	1.48048	0.694367	2.13213	56.2934	0.0373727
	Letter	group	0.113306	0.70988	0.159612	56.1992	0.873759
	TMT-A	group	0.111217	1.14999	0.0967115	51.3147	0.923332
	TMT-B	group	7.89567	8.98346	0.878913	46.5116	0.383967

## Sheet: Model2
	SupplementaryB: The results of ITT analysis after multiple imputations.
	nameList	term	estimate	std.error	statistic	df	p.value
	LM I	group	-0.450602	0.693905	-0.649371	50.0995	0.519065
	LM II	group	0.189014	0.661315	0.285815	51.0373	0.776177
	ΔLM	group	0.018788	0.0288627	0.650944	42.8844	0.518555
	Category	group	1.42886	0.704892	2.02707	53.8885	0.0476148
	Letter	group	0.0532166	0.725734	0.073328	54.0834	0.941816
	TMT-A	group	0.310481	1.13508	0.273533	49.9366	0.785572
	TMT-B	group	10.128	8.86634	1.1423	45.3488	0.259326
